# Supplementary material for: Analysis of Tonsil Tissues from Patients Diagnosed with Chronic Tonsillitis—Microbiological Profile, Biofilm-Forming Capacity and Histology
Source: Antibiotics (Basel). 2022 Dec 3;11(12):1747. doi: 10.3390/antibiotics11121747 (PMC9774359; doi:10.3390/antibiotics11121747)
Supplement: Supplementary file 1 [file antibiotics-11-01747-s001.zip]

Archive with 1 entries (1 files):
- antibiotics-2034858-supplementary.pdf
